# Supplementary material for: Ventilation Management in a Patient with Ventilation–Perfusion Mismatch in the Early Phase of Lung Injury and during the Recovery
Source: J Clin Med. 2024 Feb 2;13(3):871. doi: 10.3390/jcm13030871 (PMC10856224; doi:10.3390/jcm13030871)
Supplement: Supplementary file 1 [file jcm-13-00871-s001.zip]

Archive with 2 entries (2 files):
- Cicvaric_suppl.file1.pdf
- VideoS1.avi
